# Supplementary material for: Avolition Characterizes the Chronic Fatigue Experienced in Quiescent Inflammatory Bowel Disease
Source: Biomedicines. 2025 Jan 7;13(1):125. doi: 10.3390/biomedicines13010125 (PMC11761293; doi:10.3390/biomedicines13010125)
Supplement: Supplementary file 1 [file biomedicines-13-00125-s001.zip]

Archive with 5 entries (5 files):
- Figure S1.tif
- Figure S2.tif
- supplementary material and methods.pdf
- Supplementary Table S1.pdf
- supplementary Table S2.pdf
